# Supplementary material for: SupT1 Cell Infusion as a Possible Cell-Based Therapy for HIV: Results from a Pilot Study in Hu-PBMC BRGS Mice
Source: Vaccines (Basel). 2016 Apr 26;4(2):13. doi: 10.3390/vaccines4020013 (PMC4931630; doi:10.3390/vaccines4020013)
Supplement: Supplementary file 1 [file vaccines-04-00013-s001.zip]

Archive with 2 entries (2 files):
- vaccines-120074-Table S1.xls
- vaccines-120074-Figure S1.pdf
