# Supplementary material for: SupT1 Cell Infusion as a Possible Cell-Based Therapy for HIV: Results from a Pilot Study in Hu-PBMC BRGS Mice
Source: Vaccines (Basel). 2016 Apr 26;4(2):13. doi: 10.3390/vaccines4020013 (PMC4931630; doi:10.3390/vaccines4020013)
Supplement: Supplementary file 1 [file vaccines-04-00013-s001.zip › vaccines-120074-Table S1.xls]

## Sheet: hCD45+
%hCD45+ in total leukocytes
Mouse ID	Group	wk1	wk2	wk3	wk4
40	A	5.53846	20.0696	7.36668	1.139
41	A	2.55357	3.54767	0.896848	0.384577
42	A	7.57479	15.5286	2.73432	2.16216
49	A	4.81651	13.8462	2.97767	3.08628
50	A	5.71429	18.2807	15.3846	15.8485
51	A	1.62722	2.29443	0.795234	0.541425
	MEAN	4.63747	12.2612	5.0259	3.86033
	SD	2.19251	7.55852	5.60672	5.96157
Mouse ID	Group	wk1	wk2	wk3	wk4
43	B	22.2955	25.7593	5.14839	3.15815
44	B	7.87689	24.0629	1.05099	0.773762
45	B	4.16089	43.3735	2.30355	2.14982
52	B	3.98126	5.05787	1.66825	0.376356
53	B	4.17495	11.7579	2.77319	0.611621
54	B	3.18772	5.53917	1.20919	0.317551
	MEAN	7.61287	19.2584	2.35893	1.23121
	SD	7.37775	14.7852	1.51429	1.15894
Mouse ID	Group	wk1	wk2	wk3	wk4
46	C	7.14473	31.6562	30.1691	69.071
47	C	5.96181	57.1584	48.5855	61.3684
48	C	8.18488	55.1106	58.2809	78.5193
55	C	3.56723	8.65485	14.5711	18.3696
56	C	2.55138	25.8029	6.61585	24.3511
57	C	3.45715	13.4855	35.8779	65.4835
	MEAN	5.14453	31.9781	32.35	52.8605
	SD	2.27912	20.4614	19.6547	25.1209

## Sheet: hCD3+
%hCD3+ in total hCD45+ cells
Mouse ID	Group	wk1	wk2	wk3	wk4
40	A	79	89.9	92.6	89.1
41	A	74.7	77	75	50
42	A	88	87.3	73.3	84.7
49	A	68	92.9	88.1	88.9
50	A	73.1	95.8	93.3	97.9
51	A	90.2	72.7	90.2	63.2
	MEAN	78.8333	85.9333	85.4167	78.9667
	SD	8.72437	9.14782	8.93474	18.3322
Mouse ID	Group	wk1	wk2	wk3	wk4
43	B	72.8	97.6	96.1	94.6
44	B	76.2	96.5	92.3	88.9
45	B	82.9	94.8	87.5	90.1
52	B	78.2	94.1	93.9	88.2
53	B	66.7	81.9	73.1	77.3
54	B	70.8	94.9	62.5	51.5
	MEAN	74.6	93.3	84.2333	81.7667
	SD	5.73585	5.72957	13.4632	15.8898
Mouse ID	Group	wk1	wk2	wk3	wk4
46	C	87.7	96	92.1	99
47	C	83.5	96.5	98.6	98.9
48	C	90.9	96.8	96.1	97.8
55	C	80.7	89.4	92.7	95.6
56	C	78.5	89.9	83.5	94.5
57	C	83	97.5	97.8	98.4
	MEAN	84.05	94.35	93.4667	97.3667
	SD	4.55357	3.67628	5.54713	1.87688

## Sheet: hCD3+ in total leuko
%hCD3+ in total leukocytes
Mouse ID	Group	wk1	wk2	wk3	wk4
40	A	4.37538	18.0426	6.82155	1.01485
41	A	1.90751	2.73171	0.672636	0.192289
42	A	6.66582	13.5565	2.00426	1.83135
49	A	3.27523	12.8631	2.62333	2.7437
50	A	4.17714	17.5129	14.3538	15.5157
51	A	1.46775	1.66805	0.717301	0.342181
	MEAN	3.64481	11.0625	4.53215	3.60668
	SD	1.88881	7.17565	5.31394	5.91192
Mouse ID	Group	wk1	wk2	wk3	wk4
43	B	16.2311	25.1411	4.94761	2.98761
44	B	6.00219	23.2207	0.970067	0.687874
45	B	3.44938	41.1181	2.0156	1.93699
52	B	3.11335	4.75945	1.56649	0.331946
53	B	2.78469	9.62969	2.0272	0.472783
54	B	2.25691	5.25668	0.755744	0.163539
	MEAN	5.63961	18.1876	2.04712	1.09679
	SD	5.34947	14.2846	1.51479	1.12194
Mouse ID	Group	wk1	wk2	wk3	wk4
46	C	6.26593	30.3899	27.7857	68.3803
47	C	4.97811	55.1578	47.9053	60.6934
48	C	7.44005	53.3471	56.008	76.7919
55	C	2.87875	7.73743	13.5074	17.5613
56	C	2.00283	23.1968	5.52423	23.0117
57	C	2.86944	13.1483	35.0885	64.4357
	MEAN	4.40585	30.4962	30.9699	51.8124
	SD	2.16614	20.0128	19.4589	25.0572

## Sheet: T4
%hCD4+ in total hCD3+
Mouse ID	Group	wk1	wk2	wk3	wk4
40	A	38.7	12.8	4.46	4.08
41	A	52.5	22.8	0	0
42	A	43.1	11.3	0	0
49	A	32.9	9.5	5.41	1.79
50	A	55.9	40.7	61.7	83.6
51	A	59	12.5	6.52	8.33
	MEAN	47.0167	18.2667	13.015	16.3
	SD	10.3573	11.9359	24.0092	33.1182
Mouse ID	Group	wk1	wk2	wk3	wk4
43	B	26.1	7.45	9.05	3.48
44	B	22.4	10.3	5.56	4.55
45	B	37.1	14.3	7.14	0
52	B	32.6	18.8	12.9	6.67
53	B	26.9	8.75	15.8	26.5
54	B	48.8	4.33	0	23.5
	MEAN	32.3167	10.655	8.40833	10.7833
	SD	9.60196	5.17029	5.57934	11.2616
Mouse ID	Group	wk1	wk2	wk3	wk4
46	C	20.5	44.5	69.3	86.4
47	C	25.1	64.2	82.8	84.3
48	C	19.8	52.2	65.4	88.8
55	C	39.4	52.5	57.9	82.8
56	C	48.8	40.6	75.5	93.1
57	C	31.1	49.4	59.9	74.9
	MEAN	30.7833	50.5667	68.4667	85.05
	SD	11.4685	8.12125	9.4874	6.15362

## Sheet: T4 in total leuko
%hCD4+ in total leukocytes
Mouse ID	Group	wk1	wk2	wk3	wk4
40	A	1.69327	2.30945	0.304241	0.0414059
41	A	1.00144	0.622829	0	0
42	A	2.87297	1.53188	0	0
49	A	1.07755	1.22199	0.141922	0.0491122
50	A	2.33502	7.12777	8.85632	12.9711
51	A	0.865973	0.208507	0.046768	0.0285036
	MEAN	1.64104	2.17041	1.55821	2.18169
	SD	0.816005	2.53559	3.57718	5.28576
Mouse ID	Group	wk1	wk2	wk3	wk4
43	B	4.23633	1.87301	0.447758	0.103969
44	B	1.34449	2.39173	0.0539358	0.0312983
45	B	1.27972	5.87988	0.143914	0
52	B	1.01495	0.894777	0.202077	0.0221408
53	B	0.749082	0.842597	0.320298	0.125287
54	B	1.10137	0.227614	0	0.0384316
	MEAN	1.62099	2.01827	0.194664	0.0535212
	SD	1.29849	2.04566	0.167433	0.0495301
Mouse ID	Group	wk1	wk2	wk3	wk4
46	C	1.28452	13.5235	19.2555	59.0806
47	C	1.24951	35.4113	39.6656	51.1645
48	C	1.47313	27.8472	36.6292	68.1912
55	C	1.13423	4.06215	7.82079	14.5408
56	C	0.977383	9.4179	4.17079	21.4239
57	C	0.892395	6.49528	21.018	48.2624
	MEAN	1.16853	16.1262	21.4266	43.7772
	SD	0.212958	12.6441	14.502	21.2573

## Sheet: T8
%hCD8+ in total hCD3+
Mouse ID	Group	wk1	wk2	wk3	wk4
40	A	54.3	80.7	93.8	95.9
41	A	44.1	66.7	100	100
42	A	43.1	81	90.9	100
49	A	48.6	79.2	91.9	96.4
50	A	41.2	56.9	34.7	15
51	A	38.6	71.9	89.1	91.7
	MEAN	44.9833	72.7333	83.4	83.1667
	SD	5.64391	9.60639	24.1512	33.5365
Mouse ID	Group	wk1	wk2	wk3	wk4
43	B	64.9	90.7	89.6	91.8
44	B	70.5	88.4	93.1	94.3
45	B	56	83.3	71.4	98
52	B	63.2	68.8	80.6	90
53	B	65.4	89	82.9	72.1
54	B	46.2	94.1	100	76.5
	MEAN	61.0333	85.7167	86.2667	87.1167
	SD	8.64515	9.0012	10.1081	10.3779
Mouse ID	Group	wk1	wk2	wk3	wk4
46	C	75.7	53.6	28.6	11.2
47	C	66.8	29.7	15.5	13.2
48	C	73.8	45	30.9	8.34
55	C	59.2	44.1	40	13.9
56	C	47.6	57.8	22.3	4.33
57	C	64.7	48.1	38	21.3
	MEAN	64.6333	46.3833	29.2167	12.045
	SD	10.3039	9.7039	9.30192	5.73398

## Sheet: T8 in total leuko
%hCD8+ in total leukocytes
Mouse ID	Group	wk1	wk2	wk3	wk4
40	A	2.37583	14.5604	6.39861	0.973242
41	A	0.841214	1.82205	0.672636	0.192289
42	A	2.87297	10.9808	1.82187	1.83135
49	A	1.59176	10.1876	2.41084	2.64493
50	A	1.72098	9.96487	4.98078	2.32736
51	A	0.566552	1.19933	0.639115	0.31378
	MEAN	1.66155	8.11915	2.82064	1.38049
	SD	0.87842	5.38331	2.36671	1.04059
Mouse ID	Group	wk1	wk2	wk3	wk4
43	B	10.534	22.8029	4.43306	2.74263
44	B	4.23154	20.5271	0.903133	0.648666
45	B	1.93165	34.2514	1.43914	1.89825
52	B	1.96764	3.2745	1.26259	0.298751
53	B	1.82119	8.57042	1.68055	0.340876
54	B	1.04269	4.94653	0.755744	0.125107
	MEAN	3.58812	15.7288	1.7457	1.00905
	SD	3.56736	12.1553	1.35966	1.06378
Mouse ID	Group	wk1	wk2	wk3	wk4
46	C	4.74331	16.289	7.94671	7.6586
47	C	3.32538	16.3819	7.42532	8.01152
48	C	5.49076	24.0062	17.3065	6.40444
55	C	1.70422	3.41221	5.40296	2.44102
56	C	0.953349	13.4077	1.2319	0.996408
57	C	1.85653	6.32435	13.3336	13.7248
	MEAN	3.01226	13.3036	8.7745	6.53947
	SD	1.81787	7.47655	5.73313	4.52967

## Sheet: ratio 4-8
hCD4:hCD8 T cell ratio
Mouse ID	Group	wk1	wk2	wk3	wk4
40	A	0.712707	0.158612	0.047548	0.0425443
41	A	1.19048	0.341829	0	0
42	A	1	0.139506	0	0
49	A	0.676955	0.119949	0.0588683	0.0185685
50	A	1.3568	0.71529	1.7781	5.57333
51	A	1.5285	0.173853	0.0731762	0.0908397
	MEAN	1.07757	0.27484	0.326282	0.954214
	SD	0.344582	0.229999	0.711893	2.26315
Mouse ID	Group	wk1	wk2	wk3	wk4
43	B	0.402157	0.0821389	0.101004	0.0379085
44	B	0.31773	0.116516	0.0597207	0.0482503
45	B	0.6625	0.171669	0.1	0
52	B	0.515823	0.273256	0.16005	0.0741111
53	B	0.411315	0.0983146	0.190591	0.367545
54	B	1.05628	0.0460149	0	0.30719
	MEAN	0.560967	0.131318	0.101894	0.139167
	SD	0.269985	0.0809667	0.0684319	0.156529
Mouse ID	Group	wk1	wk2	wk3	wk4
46	C	0.270806	0.830224	2.42308	7.71429
47	C	0.375749	2.16162	5.34194	6.38636
48	C	0.268293	1.16	2.1165	10.6475
55	C	0.665541	1.19048	1.4475	5.95683
56	C	1.02521	0.702422	3.38565	21.5012
57	C	0.48068	1.02703	1.57632	3.51643
	MEAN	0.51438	1.17863	2.71516	9.28709
	SD	0.291218	0.51728	1.46268	6.4236

## Sheet: T-DP
%hCD4+hCD8+ in total hCD3+
Mouse ID	Group	wk1	wk2	wk3	wk4
40	A	1.16	0	0.298	0
41	A	0	3.51	0	0
42	A	0.922	0.445	0	0
49	A	5.71	2.26	0	0
50	A	0	1.04	1.62	1.44
51	A	0	0	0	0
	MEAN	1.29867	1.20917	0.319667	0.24
	SD	2.22174	1.4096	0.648087	0.587878
Mouse ID	Group	wk1	wk2	wk3	wk4
43	B	0.862	0.136	0.452	4.11
44	B	0.339	0	0	0
45	B	0	1.01	0	0
52	B	1.05	0	0	3.33
53	B	3.85	0.76	0	0
54	B	0	0.509	0	0
	MEAN	1.01683	0.4025	0.0753333	1.24
	SD	1.4546	0.425027	0.184528	1.93677
Mouse ID	Group	wk1	wk2	wk3	wk4
46	C	0.254	0.85	1.26	2.36
47	C	0.214	4.53	1.31	2.38
48	C	0.636	1.85	2.97	2.85
55	C	1.41	1.69	1.73	3.17
56	C	0	0	2.05	2.42
57	C	0.526	0.987	1.81	3.67
	MEAN	0.506667	1.65117	1.855	2.80833
	SD	0.497859	1.55808	0.624492	0.53109

## Sheet: T-DP in total leuko
%hCD4hCD8+ in total leukocytes
Mouse ID	Group	wk1	wk2	wk3	wk4
40	A	0.0507545	0	0.0203282	0
41	A	0	0.616216	0	0
42	A	0.349696	0.0438988	0	0
49	A	1.27744	0.199456	0	0
50	A	0	0.405502	0.932571	1.17856
51	A	0	0	0	0
	MEAN	0.279649	0.210845	0.158817	0.196427
	SD	0.507444	0.252638	0.379148	0.481145
Mouse ID	Group	wk1	wk2	wk3	wk4
43	B	0.139912	0.0341918	0.0223632	0.122791
44	B	0.0578632	0	0	0
45	B	0	0.13692	0	0
52	B	0.267679	0	0	0.195902
53	B	0.690779	0.0544635	0	0
54	B	0	0.0209157	0	0
	MEAN	0.192705	0.0410818	0.0037272	0.0531155
	SD	0.264173	0.0513683	0.00912973	0.0854724
Mouse ID	Group	wk1	wk2	wk3	wk4
46	C	0.0159155	0.258314	0.3501	1.61378
47	C	0.0448512	2.80647	1.06949	1.98427
48	C	0.114469	0.934798	1.86663	2.47512
55	C	0.448321	0.793201	0.928548	2.50927
56	C	0	0	1.29237	2.1291
57	C	0.135776	0.475389	1.06034	2.70485
	MEAN	0.126555	0.878029	1.09458	2.23607
	SD	0.166552	1.00463	0.49372	0.403394

[truncated: 1 more sheets: Viral load]
